# Supplementary material for: Pneumococcal vertebral osteomyelitis at three teaching hospitals in Japan, 2003–2011: analysis of 14 cases and a review of the literature
Source: BMC Infect Dis. 2013 Nov 8;13:525. doi: 10.1186/1471-2334-13-525 (PMC3833677; doi:10.1186/1471-2334-13-525)
Supplement: Additional file 1: Table S1 — Summary of previously reported adult pneumococcal vertebral osteomyelitis cases (1986–2012). [file 1471-2334-13-525-S1.xls]

## Sheet: Table S1
	Table S1 Summary of previously reported adult pneumococcal vertebral osteomyelitis cases (1986-2012)
	Case	Authors/Year of publication	Age/ gender	Comorbidities	Clinical histories	Sites	Other infectious sites	Invasive procedures	Prognosis
	1	Schleiter et al. 198623	55/M	No	History of a motor vehicle accident required an epidural catheter. Five months history of back pain.	T4-5	No	Surgery	Survived
	2	Gelfand et al. 198724	52/M	Alcoholism	Four months history of back pain with weight loss	L4-5	No	Surgery	Survived
	3	Gelfand et al. 199225	71/F	No	Four weeks history of back pain	L3-4	No	CT-guided aspiration	Survived
	4	Heard et al. 199226	61/F	No	Eleven days history of back pain and recent onset of headache	L5-S2	Meningitis, endocarditis	No	Survived
	5	Kutas et al. 199527	66/M	DM, Alcoholism	Three months history of back pain and history of pneumococcal pneumonia 1 month prior with 10 days of antimicrobial therapy	L4-5	Pneumonia	CT-guided aspiration	Survived
	6	Chemlal et al. 199628	52/M	Alcoholism, congestive heart failure	Preceding history of pneumococcal meningitis and persistent neck pain for 2 weeks	C5-6	Meningitis	No	Survived
	7	Antony et al. 199729	56/F	No	Seven weeks history of back pain	L1-2	No	No	Survived
	8	Fukutake et al. 199830	74/M	No	Two months history of neck pain after urologic procedures. Pneumococcal pneumonia diagnosed 1 month prior with three weeks of antimicrobial therapy	C1-2	Pneumonia	Surgery	Survived
	9	Turner et al. 19999	71/M	Alcoholism	Fourteen weeks of back pain	L2-3	No	Aspiration	Survived
	10	"	74/F	DM	Recent history of back injury and two days history of back pain	L5	No	No	Survived
	11	"	65/M	No	Ten weeks history of neck pain	C3-4	No	Drainage or debridement	Died
	12	"	75/M	Steroid (bullous pemphigoid)	Twelve days history of neck pain	C6-T1	No	Drainage or debridement	Died
	13	"	59/M	DM	Twelve weeks history of back pain	L4-5	No	Surgery	Survived
	14	"	72/M	Alcoholism	Two weeks history of back pain	C6-7, T9-10, L4-5	Right sternoclavicular joint arthritis	Surgery	Died
	15	"	79/F	No	Six weeks history of back pain and 2 days history of mental status change	L1-2	Meningitis, endocarditis	Surgery	Survived
	16	Naktin et al. 199931	52/F	No	Two months history of lower back pain with subjective fever and weight loss	L3-4	Mycotic aneurysm	No	Died
	17	Poyanli et al. 200132	51/F	No	One week history of lower back pain	L3-4	Meningitis	CT-guided drainage	Survived
	18	Englert et al. 200434	54/M	Alcoholism	History of pneumococcal pneumonia 6 months ago. Lower back pain for 3 months	T8	Mycotic aneurysm, empyema	Surgery for aneurysm and vertebral osteomyelitis	Survived
	19	Christensen et al. 200433	70/M	No	Vertebral osteomyelitis was revealed by systemic investigation of S. pneumonia infection during treatment of endophthalmitis	T10-11, L3-4	Endophthalmitis	No	Survived
	20	Forestier et al. 200635	58/M	No	Two weeks of lower back pain	L5-S1	No	Ultrasound-guided aspiration	Survived
	21	Brouwer et al. 200835	51/M	No	Preceding history of pneumococcal meningitis and persistent back pain for one month	L1-2	Meningitis	No	Survived
	22	"	39/F	No	Preceding history of pneumococcal meningitis and subsequent backache 2 weeks later	L4-5	Meningitis	No	Survived
	23	Izumi et al. 200837	73/M	DM	One month history of lower back pain	Lower cervical and lower lumbar spines	No	No	Survived
	24	Nakamura et al. 200838	63/M	DM	One month history of odynophagia and neck pain	C1-2	Meningitis, retropharyngeal abscess	No	Survived
	25	Rossi et al. 201039	49/M	No	Vertebral osteomyelitis was revealed by systemic investigation of S. pneumonia infection during the treatment of knee arthritis	C5-6	Right knee arthritis, right shoulder arthritis	Drainage for right knee arthritis	Survived
	26	Matsumura et al. 201140	53/F	SLE treated with steroid, DM	Lower back pain with fever for 3 weeks	L5-S1	No	CT-guided drainage	Survived
	M: male; F: female; DM: diabetes mellitus; SLE: systemic lupus erythematosus; CT: computed tomography
